# Supplementary material for: HPLC-PDA Analysis of Polyacetylene Glucosides from Launaea capitata and Their Antibacterial and Antibiofilm Properties against Klebsiella pneumoniae
Source: Pharmaceuticals (Basel). 2024 Sep 15;17(9):1214. doi: 10.3390/ph17091214 (PMC11434657; doi:10.3390/ph17091214)
Supplement: Supplementary file 1 [file pharmaceuticals-17-01214-s001.zip]

Archive with 1 entries (1 files):
- pharmaceuticals-3200323-supplementary.pdf
